# Supplementary material for: A method for the further assembly of targeted unigenes in a transcriptome after assembly by Trinity
Source: Front Plant Sci. 2015 Oct 14;6:843. doi: 10.3389/fpls.2015.00843 (PMC4604318; doi:10.3389/fpls.2015.00843)
Supplement: Table S2 — Information regarding 11 groups of PHT unigenes. The unigenes were grouped according to the clustering of the expression patterns. The reference location indicated the location of unigene coding protein aligned with the protein database of Arabidopsis thaliana. [file TableS2.XLS]

## Sheet: Sheet1
Group	geneID	200S	CKS	200R	CKR	geneLength	Complete CDS	Reference location	Probable unigene pair (5' end + 3' end)	Subfamily	Nr-ID	Nr-Score	Nr-Evalue	Nr-annotation	Swissprot-ID	Swissprot-Score	Swissprot-Evalue	Swissprot-annotation	COG-Protein-or-Domain	COG-Score	COG-Evalue	COG-ID	COG-Function-Description	KO_id	KEGG-Evalue	KEGG-Score	KEGG-Gene	ko_definition	GO-BiologicalProcess	GO-MolecularFunction	Go-CellularComponent
1	Unigene105912_All	0	0	0.93	0	304	No	348----448	Unigene91380_All + Unigene105912_All	PHT1	gi|28569257|gb|AAO47330.1|	134	4e-31	high affinity phosphate transporter [Tetraselmis chuii]	sp|Q8WUM9|S20A1_HUMAN	118	1e-26	Sodium-dependent phosphate transporter 1 OS=Homo sapiens GN=SLC20A1 PE=1 SV=1	PA5207	112	2e-25	COG0306	Phosphate/sulphate permeases	K03306	2e-28	120	cre:CHLREDRAFT_196333	inorganic phosphate transporter, PiT family	-	-	-
	Unigene91380_All	0	0	0.5367	0	301	No	82-----170		PHT1	gi|15227589|ref|NP_180526.1|	148	2e-35	sodium-dependent phosphate transport protein 1 [Arabidopsis thaliana] >gi|75220242|sp|O82390.1|ANTR1_ARATH RecName: Full=Sodium-dependent phosphate transport protein 1, chloroplastic; AltName: Full=Anion transporter 1; AltName: Full=Na(+)/PI cotransporter 1; AltName: Full=Phosphate transporter PHT4;1; AltName: Full=Sodium/phosphate cotransporter 1; Flags: Precursor >gi|330253192|gb|AEC08286.1| so…	sp|O82390|ANTR1_ARATH	148	1e-35	Sodium-dependent phosphate transport protein 1, chloroplastic OS=Arabidopsis thaliana GN=ANTR1 PE=1 SV=1	--	--	--	--	--	K08193	2e-20	94.4	cme:CMP354C	MFS transporter, ACS family, solute carrier family 17 (sodium-dependent inorganic phosphate cotransporter), other	GO:0006810//transport;GO:0051707//response to other organism	GO:0015291//secondary active transmembrane transporter activity;GO:0015103//inorganic anion transmembrane transporter activity	GO:0009528//plastid inner membrane;GO:0009534//chloroplast thylakoid
2	Unigene11489_All	0	0	2.8006	3.3913	274	No	229-----319	Unigene5546_All + Unigene11489_All	PHT1	gi|227121306|gb|ACP19343.1|	143	6e-34	phosphate transporter [Glycine max] >gi|265144658|gb|ACY74625.1| phosphate transporter1-14 [Glycine max]	sp|Q8H6G8|PHT18_ORYSJ	132	5e-31	Probable inorganic phosphate transporter 1-8 OS=Oryza sativa subsp. japonica GN=PHT1-8 PE=2 SV=1	--	--	--	--	--	K08176	6e-32	132	osa:4348741	MFS transporter, PHS family, inorganic phosphate transporter	GO:0015698//inorganic anion transport	GO:0015291//secondary active transmembrane transporter activity	GO:0031224//intrinsic to membrane
	Unigene5546_All	0	0.1365	4.5895	6.498	572	No	5'----157	Unigene5546_All + Unigene47851_All	PHT1	gi|224110984|ref|XP_002315705.1|	278	2e-74	high affinity inorganic phosphate transporter [Populus trichocarpa] >gi|222864745|gb|EEF01876.1| high affinity inorganic phosphate transporter [Populus trichocarpa]	sp|Q494P0|PHT17_ARATH	266	5e-71	Probable inorganic phosphate transporter 1-7 OS=Arabidopsis thaliana GN=PHT1-7 PE=2 SV=2	TVN0123	101	9e-22	COG0477	Permeases of the major facilitator superfamily	K08176	8e-72	266	ath:AT3G54700	MFS transporter, PHS family, inorganic phosphate transporter	GO:0015698//inorganic anion transport	GO:0015291//secondary active transmembrane transporter activity	GO:0031224//intrinsic to membrane
	Unigene5547_All	0	0	24.9772	31.9999	933	No	112----422	Unigene11489_All + Unigene63539_All	PHT1	gi|224110984|ref|XP_002315705.1|	501	1e-141	high affinity inorganic phosphate transporter [Populus trichocarpa] >gi|222864745|gb|EEF01876.1| high affinity inorganic phosphate transporter [Populus trichocarpa]	sp|Q8GYF4|PHT15_ARATH	493	1e-138	Probable inorganic phosphate transporter 1-5 OS=Arabidopsis thaliana GN=PHT1-5 PE=2 SV=2	Ta0048	155	7e-38	COG0477	Permeases of the major facilitator superfamily	K08176	1e-139	493	ath:AT2G32830	MFS transporter, PHS family, inorganic phosphate transporter	-	-	-
	Unigene47851_All	0.3349	0.4586	41.0698	50.99	1362	No	166----3'		PHT1	gi|227121306|gb|ACP19343.1|	535	1e-151	phosphate transporter [Glycine max] >gi|265144658|gb|ACY74625.1| phosphate transporter1-14 [Glycine max]	sp|O48639|PHT13_ARATH	516	1e-145	Probable inorganic phosphate transporter 1-3 OS=Arabidopsis thaliana GN=PHT1-3 PE=2 SV=1	Ta0048	172	2e-42	COG0477	Permeases of the major facilitator superfamily	K08176	2e-146	516	ath:AT5G43360	MFS transporter, PHS family, inorganic phosphate transporter	-	-	-
	Unigene63539_All	0	0	3.0818	3.947	249	No	412----493		PHT1	gi|118153871|gb|ABK63961.1|	148	2e-35	PT2 [Solanum melongena]	sp|Q96243|PHT12_ARATH	140	2e-33	Probable inorganic phosphate transporter 1-2 OS=Arabidopsis thaliana GN=PHT1-2 PE=1 SV=2	TVN0123	60.1	1e-09	COG0477	Permeases of the major facilitator superfamily	K08176	2e-34	140	ath:AT5G43370	MFS transporter, PHS family, inorganic phosphate transporter	GO:0015698//inorganic anion transport	GO:0015291//secondary active transmembrane transporter activity	GO:0031224//intrinsic to membrane
3	Unigene16022_All	1.2127	1.2688	12.2438	12.9229	2154	No	5'----91	Unigene16022_All + Unigene50223_All	PHT1	gi|15218369|ref|NP_173043.1|	157	8e-37	XH/XS domain-containing protein [Arabidopsis thaliana] >gi|6587797|gb|AAF18488.1|AC010924_1 Contains similarity to gb|AF136530 transcriptional regulator from Zea mays. ESTs gb|F14071, gb|Z26823, gb|AI998935 come from this gene [Arabidopsis thaliana] >gi|332191261|gb|AEE29382.1| XH/XS domain-containing protein [Arabidopsis thaliana]	sp|Q96303|PHT14_ARATH	143	5e-33	Inorganic phosphate transporter 1-4 OS=Arabidopsis thaliana GN=PHT1-4 PE=1 SV=1	Ta0048	53.9	1e-06	COG0477	Permeases of the major facilitator superfamily	K08176	6e-34	143	ath:AT2G38940	MFS transporter, PHS family, inorganic phosphate transporter	-	-	-
	Unigene50223_All	0	0	9.9107	10.0628	542	No	417----3'	Unigene16022_All + Unigene90558_All	PHT1	gi|92109220|dbj|BAE93353.1|	178	4e-44	phosphate transporter [Lotus japonicus]	sp|Q96243|PHT12_ARATH	166	8e-41	Probable inorganic phosphate transporter 1-2 OS=Arabidopsis thaliana GN=PHT1-2 PE=1 SV=2	TVN0123	62	6e-10	COG0477	Permeases of the major facilitator superfamily	K08176	1e-41	166	ath:AT5G43370	MFS transporter, PHS family, inorganic phosphate transporter	-	-	-
	Unigene5256_All	0.3178	0.1396	17.5007	18.621	1957	Yes	5'----3'		PHT1	gi|224110984|ref|XP_002315705.1|	821	0	high affinity inorganic phosphate transporter [Populus trichocarpa] >gi|222864745|gb|EEF01876.1| high affinity inorganic phosphate transporter [Populus trichocarpa]	sp|Q96303|PHT14_ARATH	793	0	Inorganic phosphate transporter 1-4 OS=Arabidopsis thaliana GN=PHT1-4 PE=1 SV=1	TVN0123	271	4e-72	COG0477	Permeases of the major facilitator superfamily	K08176	0	793	ath:AT2G38940	MFS transporter, PHS family, inorganic phosphate transporter	GO:0015698//inorganic anion transport	GO:0015291//secondary active transmembrane transporter activity	GO:0031224//intrinsic to membrane
	Unigene90558_All	0.1728	0	17.6697	18.1802	480	No	417-----3'		PHT1	gi|92109220|dbj|BAE93353.1|	180	7e-45	phosphate transporter [Lotus japonicus]	sp|Q96243|PHT12_ARATH	168	2e-41	Probable inorganic phosphate transporter 1-2 OS=Arabidopsis thaliana GN=PHT1-2 PE=1 SV=2	TVN0123	62.8	3e-10	COG0477	Permeases of the major facilitator superfamily	K08176	3e-42	168	ath:AT5G43370	MFS transporter, PHS family, inorganic phosphate transporter	GO:0015698//inorganic anion transport	GO:0015291//secondary active transmembrane transporter activity	GO:0031224//intrinsic to membrane
4	Unigene44133_All	0.1335	0	24.844	7.8069	621	No	404----3'	Unigene48391_All + Unigene44133_All	PHT1	gi|122939027|gb|ABM69110.1|	204	5e-52	phosphate transporter 3 [Medicago truncatula]	sp|O48639|PHT13_ARATH	196	8e-50	Probable inorganic phosphate transporter 1-3 OS=Arabidopsis thaliana GN=PHT1-3 PE=2 SV=1	TVN0123	77.4	2e-14	COG0477	Permeases of the major facilitator superfamily	K08176	1e-50	196	ath:AT5G43370	MFS transporter, PHS family, inorganic phosphate transporter	GO:0043096//purine base salvage;GO:0010038//response to metal ion;GO:0015698//inorganic anion transport	GO:0016763//transferase activity, transferring pentosyl groups;GO:0015291//secondary active transmembrane transporter activity	GO:0031224//intrinsic to membrane;GO:0005618//cell wall;GO:0009536//plastid
	Unigene44135_All	0.0495	0.0466	31.2788	9.3528	838	No	148----426	Unigene53055_All + Unigene44133_All	PHT1	gi|12697484|emb|CAC28218.1|	444	1e-124	phosphate transporter [Sesbania rostrata]	sp|Q8GYF4|PHT15_ARATH	421	2e-117	Probable inorganic phosphate transporter 1-5 OS=Arabidopsis thaliana GN=PHT1-5 PE=2 SV=2	Ta0048	138	1e-32	COG0477	Permeases of the major facilitator superfamily	K08176	3e-118	421	ath:AT2G32830	MFS transporter, PHS family, inorganic phosphate transporter	-	-	-
	Unigene44134_All	0	0	2.6854	2.149	376	No	124----235			gi|224110984|ref|XP_002315705.1|	212	1e-54	high affinity inorganic phosphate transporter [Populus trichocarpa] >gi|222864745|gb|EEF01876.1| high affinity inorganic phosphate transporter [Populus trichocarpa]	sp|O48639|PHT13_ARATH	206	3e-53	Probable inorganic phosphate transporter 1-3 OS=Arabidopsis thaliana GN=PHT1-3 PE=2 SV=1	Ta0048	82.4	2e-16	COG0477	Permeases of the major facilitator superfamily	K08176	4e-54	206	ath:AT5G43360	MFS transporter, PHS family, inorganic phosphate transporter	GO:0015698//inorganic anion transport	GO:0015291//secondary active transmembrane transporter activity	GO:0031224//intrinsic to membrane
	Unigene48391_All	0	0	0.6603	0.4403	367	No	5'----63		PHT1	gi|145286553|gb|ABP52096.1|	110	4e-24	phosphate transporter [Phaseolus vulgaris]	sp|Q8H074|PT112_ORYSJ	105	7e-23	Probable inorganic phosphate transporter 1-12 OS=Oryza sativa subsp. japonica GN=PHT1-12 PE=2 SV=1	TVN0123	50.1	1e-06	COG0477	Permeases of the major facilitator superfamily	K08176	8e-24	105	osa:4331634	MFS transporter, PHS family, inorganic phosphate transporter	-	-	-
	Unigene53055_All	0	0	13.1799	7.0489	619	No	5'----163		PHT1	gi|224110984|ref|XP_002315705.1|	284	5e-76	high affinity inorganic phosphate transporter [Populus trichocarpa] >gi|222864745|gb|EEF01876.1| high affinity inorganic phosphate transporter [Populus trichocarpa]	sp|O48639|PHT13_ARATH	275	2e-73	Probable inorganic phosphate transporter 1-3 OS=Arabidopsis thaliana GN=PHT1-3 PE=2 SV=1	TVN0123	108	9e-24	COG0477	Permeases of the major facilitator superfamily	K08176	3e-74	275	ath:AT5G43360	MFS transporter, PHS family, inorganic phosphate transporter	GO:0015698//inorganic anion transport	GO:0015291//secondary active transmembrane transporter activity	GO:0043231//intracellular membrane-bounded organelle;GO:0031224//intrinsic to membrane
5	Unigene40849_All	14.2778	2.3718	18.7066	4.3541	2997	No	5'----252	None	PHT2	gi|42563115|ref|NP_177220.2|	478	1e-133	Nucleotide-diphospho-sugar transferase family protein [Arabidopsis thaliana] >gi|332196971|gb|AEE35092.1| Nucleotide-diphospho-sugar transferase family protein [Arabidopsis thaliana]	sp|Q38954|PHT21_ARATH	258	2e-67	Inorganic phosphate transporter 2-1, chloroplastic OS=Arabidopsis thaliana GN=PHT2-1 PE=1 SV=1	VC2442	100	1e-20	COG0306	Phosphate/sulphate permeases	K03306	8e-77	286	vvi:100247658	inorganic phosphate transporter, PiT family	GO:0015698//inorganic anion transport	GO:0015291//secondary active transmembrane transporter activity	GO:0044464//cell part
	Unigene61140_All	42.6949	1.6441	53.4205	4.8372	2088	No	136----3'		PHT2	gi|22450125|emb|CAD36013.1|	839	0	phosphate hydrogen transporter [Spinacia oleracea]	sp|Q38954|PHT21_ARATH	755	0	Inorganic phosphate transporter 2-1, chloroplastic OS=Arabidopsis thaliana GN=PHT2-1 PE=1 SV=1	CPn0680	334	3e-91	COG0306	Phosphate/sulphate permeases	K03306	0	782	vvi:100247658	inorganic phosphate transporter, PiT family	GO:0015698//inorganic anion transport	GO:0015291//secondary active transmembrane transporter activity	GO:0009526//plastid envelope
6	Unigene125621_All	0	2.6443	0	0	251	No	5'-----68	Unigene125621_All + Unigene61379_All	PHT3	gi|319997222|gb|ADV91205.1|	60.8	5e-09	mitochondrial phosphate carrier-like protein 3 [Karlodinium micrum]	sp|P23641|MPCP_YEAST	50.1	4e-06	Mitochondrial phosphate carrier protein OS=Saccharomyces cerevisiae (strain ATCC 204508 / S288c) GN=MIR1 PE=1 SV=1	--	--	--	--	--	--	--	--	--	-	-	-
	Unigene61379_All	0.4701	3.3641	0.9158	0	441	No	131----277		PHT3	gi|223995745|ref|XP_002287546.1|	153	6e-37	phosphate transport protein [Thalassiosira pseudonana CCMP1335] >gi|220976662|gb|EED94989.1| phosphate transport protein [Thalassiosira pseudonana CCMP1335]	sp|P23641|MPCP_YEAST	181	1e-45	Mitochondrial phosphate carrier protein OS=Saccharomyces cerevisiae (strain ATCC 204508 / S288c) GN=MIR1 PE=1 SV=1	49.7	2e-06	COG3501	Uncharacterized protein conserved in bacteria	--	--	--	--	--	GO:0006810//transport	-	GO:0016020//membrane
7	Unigene129694_All	1.0453	0.164	0	9.1665	238	No	210----281	Unigene141416_All + Unigene129694_All	PHT3	gi|115467032|ref|NP_001057115.1|	124	4e-28	Os06g0210500 [Oryza sativa Japonica Group] >gi|113595155|dbj|BAF19029.1| Os06g0210500 [Oryza sativa Japonica Group]	sp|Q9P7V8|MPCP_SCHPO	63.2	5e-10	Probable mitochondrial phosphate carrier protein OS=Schizosaccharomyces pombe (strain ATCC 38366 / 972) GN=SPBC1703.13c PE=2 SV=1	--	--	--	--	--	--	--	--	--	GO:0006810//transport	GO:0005488//binding	GO:0019866//organelle inner membrane;GO:0031224//intrinsic to membrane
	Unigene141415_All	0	0	0	0.9735	332	No	8----87	Unigene141415_All + Unigene129694_All	PHT3	gi|18150857|dbj|BAB83689.1|	80.1	8e-15	mitochondrial phosphate transporter [Lotus japonicus]	sp|Q9P7V8|MPCP_SCHPO	63.5	4e-10	Probable mitochondrial phosphate carrier protein OS=Schizosaccharomyces pombe (strain ATCC 38366 / 972) GN=SPBC1703.13c PE=2 SV=1	--	--	--	--	--	--	--	--	--	GO:0006810//transport	-	GO:0031224//intrinsic to membrane
	Unigene141416_All	0	0.6489	0.1119	4.5884	722	No	5'----233		PHT3	gi|18150857|dbj|BAB83689.1|	343	1e-93	mitochondrial phosphate transporter [Lotus japonicus]	sp|Q8VEM8|MPCP_MOUSE	240	6e-63	Phosphate carrier protein, mitochondrial OS=Mus musculus GN=Slc25a3 PE=1 SV=1	--	--	--	--	--	--	--	--	--	GO:0006810//transport	-	GO:0031224//intrinsic to membrane
8	Unigene58214_All	65.1481	82.8835	93.314	177	1952	Yes	5'----3'	None	PHT3	gi|224060325|ref|XP_002300143.1|	587	1e-166	mitochondrial phosphate carrier protein [Populus trichocarpa] >gi|222847401|gb|EEE84948.1| mitochondrial phosphate carrier protein [Populus trichocarpa]	sp|P16036|MPCP_RAT	362	4e-99	Phosphate carrier protein, mitochondrial OS=Rattus norvegicus GN=Slc25a3 PE=1 SV=1	--	--	--	--	--	--	--	--	--	-	-	-
	Unigene82209_All	41.8387	42.6734	37.1526	69.8917	774		5'---220		PHT3	gi|224060325|ref|XP_002300143.1|	305	3e-82	mitochondrial phosphate carrier protein [Populus trichocarpa] >gi|222847401|gb|EEE84948.1| mitochondrial phosphate carrier protein [Populus trichocarpa]	sp|P16036|MPCP_RAT	191	4e-48	Phosphate carrier protein, mitochondrial OS=Rattus norvegicus GN=Slc25a3 PE=1 SV=1	--	--	--	--	--	--	--	--	--	-	-	-
9	Unigene62899_All	4.313	0.7845	2.0051	0.0955	846		5'----238	None	PHT3	gi|223995745|ref|XP_002287546.1|	257	1e-67	phosphate transport protein [Thalassiosira pseudonana CCMP1335] >gi|220976662|gb|EED94989.1| phosphate transport protein [Thalassiosira pseudonana CCMP1335]	sp|P23641|MPCP_YEAST	285	3e-76	Mitochondrial phosphate carrier protein OS=Saccharomyces cerevisiae (strain ATCC 204508 / S288c) GN=MIR1 PE=1 SV=1	49.7	6e-06	COG0515	Serine/threonine protein kinase	--	--	--	--	--	GO:0006810//transport	-	GO:0016020//membrane
	Unigene84710_All	0.5553	0	0.1803	0	224		62----135		PHT3	gi|223995745|ref|XP_002287546.1|	92.4	2e-18	phosphate transport protein [Thalassiosira pseudonana CCMP1335] >gi|220976662|gb|EED94989.1| phosphate transport protein [Thalassiosira pseudonana CCMP1335]	sp|P23641|MPCP_YEAST	101	2e-21	Mitochondrial phosphate carrier protein OS=Saccharomyces cerevisiae (strain ATCC 204508 / S288c) GN=MIR1 PE=1 SV=1	--	--	--	--	--	--	--	--	--	GO:0006810//transport	-	GO:0016020//membrane
10	Unigene130296_All	8.8851	10.8892	1.7859	3.9851	294		343----416	None	PHT4	gi|115464211|ref|NP_001055705.1|	115	2e-25	Os05g0451100 [Oryza sativa Japonica Group] >gi|75270188|sp|Q53WP9.1|PHT42_ORYSJ RecName: Full=Probable anion transporter 2, chloroplastic; AltName: Full=Phosphate transporter 4;2; Flags: Precursor >gi|113579256|dbj|BAF17619.1| Os05g0451100 [Oryza sativa Japonica Group]	sp|Q53WP9|PHT42_ORYSJ	115	1e-25	Probable anion transporter 2, chloroplastic OS=Oryza sativa subsp. japonica GN=PHT4;2 PE=2 SV=1	--	--	--	--	--	K08193	2e-10	61.2	cme:CMP354C	MFS transporter, ACS family, solute carrier family 17 (sodium-dependent inorganic phosphate cotransporter), other	GO:0006810//transport	-	GO:0043231//intracellular membrane-bounded organelle
	Unigene2029_All	11.2636	10.7006	3.338	8.0531	3291	Yes	5'----3'		PHT4	gi|75244391|sp|Q8GX78.1|ANTR2_ARATH	768	0	RecName: Full=Probable anion transporter 2, chloroplastic; AltName: Full=Phosphate transporter PHT4;4; Flags: Precursor >gi|32306495|gb|AAP78931.1| At4g00370 [Arabidopsis thaliana]	sp|Q8GX78|ANTR2_ARATH	768	0	Probable anion transporter 2, chloroplastic OS=Arabidopsis thaliana GN=ANTR2 PE=2 SV=1	dgoT	169	2e-41	COG0477	Permeases of the major facilitator superfamily	K08193	5e-134	476	cme:CMP354C	MFS transporter, ACS family, solute carrier family 17 (sodium-dependent inorganic phosphate cotransporter), other	GO:0006810//transport;GO:0051707//response to other organism	GO:0015291//secondary active transmembrane transporter activity;GO:0015103//inorganic anion transmembrane transporter activity	GO:0009528//plastid inner membrane;GO:0009534//chloroplast thylakoid
	Unigene56028_All	39.5566	41.4166	7.4104	12.208	2022	Yes	5'----3'		PHT4	gi|187470894|sp|Q7XJR2.2|ANTR3_ARATH	585	1e-166	RecName: Full=Probable anion transporter 3, chloroplastic; AltName: Full=Phosphate transporter PHT4;2; Flags: Precursor	sp|Q7XJR2|ANTR3_ARATH	585	4e-166	Probable anion transporter 3, chloroplastic OS=Arabidopsis thaliana GN=ANTR3 PE=2 SV=2	BMEI0104	129	1e-29	COG0477	Permeases of the major facilitator superfamily	K08193	1e-99	362	olu:OSTLU_2927	MFS transporter, ACS family, solute carrier family 17 (sodium-dependent inorganic phosphate cotransporter), other	-	-	-
11	Unigene29837_All	6.5898	6.8671	4.2912	8.9458	1120		5'----230	Unigene29837_All + Unigene46396_All	PHT4	gi|75253404|sp|Q66GI9.1|ANTR4_ARATH	216	6e-55	RecName: Full=Probable anion transporter 4, chloroplastic; AltName: Full=Phosphate transporter PHT4;3; Flags: Precursor >gi|51536596|gb|AAU05536.1| At3g46980 [Arabidopsis thaliana]	sp|Q66GI9|ANTR4_ARATH	216	3e-55	Probable anion transporter 4, chloroplastic OS=Arabidopsis thaliana GN=ANTR4 PE=2 SV=1	dgoT	60.8	4e-09	COG0477	Permeases of the major facilitator superfamily	K08193	9e-33	138	olu:OSTLU_2927	MFS transporter, ACS family, solute carrier family 17 (sodium-dependent inorganic phosphate cotransporter), other	GO:0006810//transport	GO:0015291//secondary active transmembrane transporter activity;GO:0008509//anion transmembrane transporter activity	GO:0043231//intracellular membrane-bounded organelle
	Unigene46396_All	3.8061	4.0725	1.8537	5.7314	719		292----3'		PHT4	gi|75253404|sp|Q66GI9.1|ANTR4_ARATH	339	2e-92	RecName: Full=Probable anion transporter 4, chloroplastic; AltName: Full=Phosphate transporter PHT4;3; Flags: Precursor >gi|51536596|gb|AAU05536.1| At3g46980 [Arabidopsis thaliana]	sp|Q66GI9|ANTR4_ARATH	339	9e-93	Probable anion transporter 4, chloroplastic OS=Arabidopsis thaliana GN=ANTR4 PE=2 SV=1	PA0241	65.9	7e-11	COG0477	Permeases of the major facilitator superfamily	K08193	3e-55	212	olu:OSTLU_2927	MFS transporter, ACS family, solute carrier family 17 (sodium-dependent inorganic phosphate cotransporter), other	GO:0006810//transport	GO:0015291//secondary active transmembrane transporter activity;GO:0008509//anion transmembrane transporter activity	GO:0043231//intracellular membrane-bounded organelle
